# Supplementary material for: Interplay Between Capsule Expression and Uracil Metabolism in Streptococcus pneumoniae D39
Source: Front Microbiol. 2018 Mar 6;9:321. doi: 10.3389/fmicb.2018.00321 (PMC5863508; doi:10.3389/fmicb.2018.00321)
Supplement: Supplementary file 1 [file Table1.xlsx]

## Sheet: Table S1
Table S1. Interpretation and summary of sequence changes in D39. Significant mutations meet the criteria of depth > 20 and SNP % > 60.
Genome Position	D39 locus tag or annotation	DNA Change (relative to D39 NCTC)	Protein Change	Type of mutation	Impact of the mutation	Deletion	SNP %	Depth
894451	SPD_0881 [pseudo]			Indel		110	0.615	288
1256813	promoter region of hypothetical protein			Indel		154	0.616	250
458118	promoter region of hypothetical protein			SNP		0	0.623	300
462212	hsdS	c.[222A>G]+[222A>A]	S74S	SNP	Synonymous	0	0.657	239
1028176	SPD_1014	c.313T>t	R105R, R105fs	Indel	Frameshift	290	0.681	426
297028	SPD_0299	c.27->T	L9fs	Indel	Frameshift	26	0.918	318
675950	promoter region of prfB			SNP		0	0.977	259
1977728	dltD	c.754C>A	V252F	SNP	Non Synonymous	3	0.984	310
934443	SPD_0921	c.857A>G	Q286R	SNP	Non Synonymous	2	0.987	234
1676516	SPD_1664	c.1076C>T	G359D	SNP	Non Synonymous	0	0.99	406
2022372	mreC	c.556A>G	S186P	SNP	Non Synonymous	1	0.99	413
1171761	SPD_1137	c.1293C>G	H431Q	SNP	Non Synonymous	0	0.994	179
303240	pbpX	c.931A>G	N311D	SNP	Non Synonymous	0	0.995	414
174318	ruvA	c.156G>A	V52V	SNP	Synonymous	0	1	393
775672	sufS	c.952G>A	G318R	SNP	Non Synonymous	0	1	324
1035166	rexA	c.2882C>A	A961D	SNP	Non Synonymous	0	1	234
1672084	SPD_1660	c.350G>A	T117I	SNP	Non Synonymous	0	1	375
Abbreviations: SNP, single-nucleotide polymorphism; Indel, small insertion/deletion; Del, large deletion; Ins, large insertion; fs, frameshift; ., stop codon, truncation
