# Supplementary material for: Interplay Between Capsule Expression and Uracil Metabolism in Streptococcus pneumoniae D39
Source: Front Microbiol. 2018 Mar 6;9:321. doi: 10.3389/fmicb.2018.00321 (PMC5863508; doi:10.3389/fmicb.2018.00321)
Supplement: Supplementary file 2 [file Table2.xlsx]

## Sheet: Table S2
Table S2. Interpretation and summary of sequence changes in D39SM. Significant mutations meet the criteria of depth > 20 and SNP % > 60.
Genome Position	D39 locus tag or annotation	DNA Change (relative to D39 NCTC)	Protein Change	Type of mutation	Impact of the mutation	Deletion	SNP %	Depth	Mutation also present in R6
27298	SPD_0030	c.115T>C	S39P	SNP	Non Synonymous	3	0.974	271	YES
63061	strH	c.1406T>C	Y469C	SNP	Non Synonymous	0	1	246	YES
64852	SPD_0064	c.673C>A	E225.	SNP	Nonsense	0	1	236
66685	bgaC	c.841A>G	T281A	SNP	Non Synonymous	0	0.994	314	YES
69084	SPD_0068	c.60C>G	S20R	SNP	Non Synonymous	0	1	244	YES
83899	SPD_0081	c.62A>G	Y21C	SNP	Non Synonymous	0	0.996	226	YES
84124	SPD_0081	c.287G>T	G96V	SNP	Non Synonymous	0	0.996	275	YES
172317	ribE	c.358A>G	Y120H	SNP	Non Synonymous	0	0.997	291	YES
177475	SPD_0174	c.674G>A	A225V	SNP	Non Synonymous	0	0.996	275	YES
181380	uvrA	c.2166A>G	K722K	SNP	Synonymous	0	0.988	251
195442	promoter region rpsJ			SNP		9	0.955	244
211852	SPD_0221 [pseudo]			Indel		229	0.991	231	YES
211856	SPD_0221 [pseudo]			SNP		0	0.992	237	YES
273859	promoter region of hypothetical protein?			SNP		0	1	262
283701	SPD_0285	c.1650A>G	K550K	SNP	Synonymous	0	0.976	210
297027	SPD_0299	c.26->T	L9fs	Indel	Frameshift	17	0.914	221
313713	point mutation promoter region of capsule			SNP		3	0.976	207	YES
341388	pbp1A	c.1164A>C	D388E	SNP	Non Synonymous	0	0.995	195	YES
342182	pbp1A	c.370T>C	T124A	SNP	Non Synonymous	0	0.98	245	YES
386322	fabK	c.343C>T	P115S	SNP	Non Synonymous	0	0.996	230
402822	SPD_0402	c.173G>A	G58D	SNP	Non Synonymous	0	1	198	YES
411053	promoter region of hypothetical protein?			SNP		0	0.989	183
487885	nusA	c.203T>C	V68A	SNP	Non Synonymous	0	0.988	242	YES
508385	promoter region of licT?			SNP		0	0.974	191
546667	SPD_0533	c.1440G>A	R480R	SNP	Synonymous	0	0.995	191	YES
576908	promoter region of PTS spd_0559?			Indel		59	0.808	73
613512	rnz	c.851T>C	I284T	SNP	Non Synonymous	1	0.971	208
634718	SPD_0611	c.728A>C	Y243S	SNP	Non Synonymous	0	0.984	189
657258	spxB	c.283A>G	N95D	SNP	Non Synonymous	0	0.989	174	YES
678279	ftsX	c.587T>C	V196A	SNP	Non Synonymous	0	0.995	203	YES
685979	pyrDa	c.587T>G	I196S	SNP	Non Synonymous	0	0.995	203	YES
768421	rpsA	c.1154C>G	T385R	SNP	Non Synonymous	0	0.982	222
785084	SPD_0773	c.1523G>A	C508Y	SNP	Non Synonymous	0	0.983	180	YES
786247	SPD_0774	c.648G>C	E216D	SNP	Non Synonymous	0	0.988	162
815373	SPD_0798	c.97C>T	G33S	SNP	Non Synonymous	0	0.962	156	YES
816167	SPD_0800	c.357->g	G119fs	Indel	Frameshift	21	0.753	85	YES
816167	SPD_0801	c.35->g	D12fs	Indel	Frameshift	21	0.753	85
837043	SPD_0818	c.779C>T	A260V	SNP	Non Synonymous	0	0.995	202	YES
869487	pavA	c.896T>C	K299R	SNP	Non Synonymous	0	0.978	185
921598	glyA	c.783C>T	G261G	SNP	Synonymous	1	0.976	167
936501	SPD_0923	c.89C>T	A30V	SNP	Non Synonymous	0	1	125	YES
975000	cpoA	c.703G>A	G235S	SNP	Non Synonymous	0	0.994	158
982119	murA-1	c.793A>G	I265V	SNP	Non Synonymous	0	0.995	195	YES
1028176	SPD_1014	c.316T>-	R105fs	Indel	Frameshift	226	0.753	300
1060572	promoter region of hypothetical protein?			SNP		0	1	128
1105238	gyrA	c.225A>G	Y75Y	SNP	Synonymous	0	0.978	135	YES
1128413	SPD_1098	c.1225T>G	Y409D	SNP	Non Synonymous	0	0.995	191	YES
1165352	carB	c.105C>A	L35F	SNP	Non Synonymous	4	0.971	137	YES
1166139	carA	c.710C>A	G237V	SNP	Non Synonymous	0	1	159	YES
1166141	carA	c.708C>A	G236G	SNP	Synonymous	0	1	158	YES
1215984	SPD_1189	c.184C>T	Q62.	SNP	Nonsense	0	1	120	YES
1219191	SPD_1191	c.168T>A	G56G	SNP	Synonymous	0	0.846	143	YES
1276806	promoter region of hypothetical protein?			SNP		0	0.995	210
1306233	SPD_1280	c.463G>A	L155F	SNP	Non Synonymous	0	1	181
1308119	promoter region of def?			SNP		0	0.996	224
1352997	atpA	c.821A>G	L274S	SNP	Non Synonymous	0	0.979	192	YES
1354554	atpF	c.309T>C	A103A	SNP	Synonymous	1	0.974	151	YES
1359306	SPD_1346	c.1208G>A	P403L	SNP	Non Synonymous	0	0.988	161	YES
1387319	SPD_1375	c.310G>C	G104R	SNP	Non Synonymous	0	1	154	YES
1387321	SPD_1375	c.312C>T	G104G	SNP	Synonymous	0	1	152
1387514	SPD_1375	c.505C>T	P169S	SNP	Non Synonymous	0	1	185	YES
1397181	promoter region of hypothetical protein?			SNP		0	0.989	176
1404187	promoter region of cation/ABC?			SNP		0	0.99	191
1404188	promoter region of cation/ABC?			SNP		0	1	195
1450770	SPD_1434	c.726C>T	W242.	SNP	Nonsense	0	0.99	198
1476656	psaB	c.39A>C	E13D	SNP	Non Synonymous	0	0.994	174	YES
1477955	psaC	c.619A>G	T207A	SNP	Non Synonymous	0	0.984	188	YES
1479453	psaD	c.185C>T	T62I	SNP	Non Synonymous	0	0.99	204
1482836	SPD_1466	c.432C>T	Q144Q	SNP	Synonymous	6	0.974	230
1504062	SPD_1487	c.59T>C	L20P	SNP	Non Synonymous	0	1	165	YES
1508313	SPD_1492	c.205A>G	Y69H	SNP	Non Synonymous	3	0.972	216	YES
1511206	SPD_1495	c.886G>C	P296A	SNP	Non Synonymous	0	1	199	YES
1529630	recG	c.629T>G	E210A	SNP	Non Synonymous	0	1	207	YES
1534668	secA	c.1768A>G	Y590H	SNP	Non Synonymous	2	0.991	220	YES
1536755	SPD_1513 [pseudo]			Indel		121	0.637	190
1553290	scrK	c.597T>G	V199V	SNP	Synonymous	0	1	237	YES
1562463	SPD_1540	c.298T>G	T100P	SNP	Non Synonymous	0	0.976	170	YES
1664512	SPD_1649	c.944G>T	R315L	SNP	Non Synonymous	0	1	160
1674109	treC	c.1338C>A	M446I	SNP	Non Synonymous	9	0.951	224	YES
1675486	promoter region of treC			SNP		0	0.996	223
1686345	amiA	c.160T>G	S54R	SNP	Non Synonymous	0	0.99	196	YES
1709832	SPD_1708	c.1227T>C	A409A	SNP	Synonymous	0	0.866	224	YES
1734732	cinA	c.356A>G	V119A	SNP	Non Synonymous	0	0.996	237	YES
1744466	SPD_1751	c.343A>G	S115G	SNP	Non Synonymous	0	0.994	177	YES
1752834	rpoC	c.2687T>C	H896R	SNP	Non Synonymous	0	1	243	YES
1791677	ccpA	c.193C>T	A65T	SNP	Non Synonymous	1	0.996	243	YES
1843226	SPD_1864	c.247G>A	H83Y	SNP	Non Synonymous	0	0.949	217	YES
1909697	malC	c.697C>A	P233T	SNP	Non Synonymous	0	1	293
1927831	SPD_1959	c.774C>T	L258L	SNP	Synonymous	0	1	204	YES
1929656	SPD_1961	c.1280C>G	G427A	SNP	Non Synonymous	0	1	239	YES
1961499	SPD_1987	c.2573G>A	A858V	SNP	Non Synonymous	0	1	232	YES
1978966	dltB	c.1006G>T	H336N	SNP	Non Synonymous	1	0.992	264
1988356	glpO	c.1319G>C	A440G	SNP	Non Synonymous	0	1	23	YES
1992068	SPD_2014	c.743C>T	G248E	SNP	Non Synonymous	0	1	233
1992091	SPD_2014	c.720T>G	R240S	SNP	Non Synonymous	0	0.946	186
2000607	SPD_2022	c.2287C>A	E763.	SNP	Nonsense	0	0.989	281	YES
2007744	cbpD	c.115G>A	H39Y	SNP	Non Synonymous	0	0.996	226	YES
459962	SPD_0450 type I restriction-modification system subunit S			Del		1589		28
263353	intergenic region between manL spd_0264 and adh spd_0265			Del		35		81	YES
263349	intergenic region between manL spd_0264 and adh spd_0265			Del		39		85	YES
1935311	pcpA choline binding protein PcpA			Del		39		121
1664511	SPD_1649 iron-compound ABC transporter permease			Del		14		145
176688	spd_0173_MccC family protein			Del		376		149
1992066	SPD_2014 hypothetical protein			Del		29		190
1988352	spd_2012_glpO alpha-glycerophosphate oxidase			Ins
Abbreviations: SNP, single-nucleotide polymorphism; Indel, small insertion/deletion; Del, large deletion; Ins, large insertion; fs, frameshift; ., stop codon, truncation
