# Supplementary material for: Interplay Between Capsule Expression and Uracil Metabolism in Streptococcus pneumoniae D39
Source: Front Microbiol. 2018 Mar 6;9:321. doi: 10.3389/fmicb.2018.00321 (PMC5863508; doi:10.3389/fmicb.2018.00321)
Supplement: Supplementary file 3 [file Table3.XLSX]

## Sheet: Table S3
Table S3. Overview of all significantly up- or downregulated genes as determined by the DNA microarray analysis of D39SM compared to D39. Both strains were grown in 1% (wt/vol) Glc-CDM containing uracil (see Materials and Methods for details). Genes were considered differentially expressed when the fold change was ≥3, ≤-3 with a Bayesian p-value ≤0.0001
Locus tag in spot description DNA microarrays	D39 locus tag	D39 annotation	Potential carbohydrate substrates of uptake systems as in Bidossi et al., 2012	Ratio D39SM/D39	Bayes.p	COG category	COG description
SP0057	SPD_0063	beta-N-acetylhexosaminidase		3.41841	5.19e-10	G	Carbohydrate transport and metabolism
SP0060	SPD_0065	Beta-galactosidase 3		21.2747	6.66e-15	G	Carbohydrate transport and metabolism
SP0061	SPD_0066	PTS system, IIB component	Galactose	12.2455	2.53e-14	G	Carbohydrate transport and metabolism
SP0062	SPD_0067	PTS system, IIC component	Galactose	12.4963	1.21e-14	G	Carbohydrate transport and metabolism
SP0063	SPD_0068	PTS system, IID component	Galactose	9.06533	1.98e-13	G	Carbohydrate transport and metabolism
SP0064	SPD_0069	PTS system, IIA component	Galactose	5.73569	9.61e-14	G	Carbohydrate transport and metabolism
SP0065	SPD_0070	sugar isomerase domain-containing protein		3.96703	2.32e-11	M	Cell wall/membrane/envelope biogenesis
SP0066	SPD_0071	aldose 1-epimerase		19.7799	2.22e-16	G	Carbohydrate transport and metabolism
SP0103	SPD_0099	capsular polysaccharide biosynthesis protein		4.43321	2.26e-12	M	Cell wall/membrane/envelope biogenesis
SP0115	SPD_0116	hypothetical protein SPD_0116		0.0285235	2.22e-16	X	No prediction
SP0117	SPD_0126	pneumococcal surface protein A		8.11385	8.27e-14	R	General function prediction only
SP0149	SPD_0151	lipoprotein		0.303229	9.02e-11	P	Inorganic ion transport and metabolism
SP0287	SPD_0267	xanthine/uracil permease family protein		0.217201	1.85e-12	R	General function prediction only
SP0330	SPD_0301	sugar binding transcriptional regulator RegR		3.28676	8.68e-12	K	Transcription
SP0342	SPD_0311	glucan 1,6-alpha-glucosidase		5.84567	5.62e-13	G	Carbohydrate transport and metabolism
SP0346	SPD_0315	integral membrane regulatory protein Cps2A		0.0214791	5.64e-14	K	Transcription
SP0347	SPD_0316	tyrosine-protein phosphatase CpsB		0.011066	2.22e-16	G	Carbohydrate transport and metabolism
SP0348	SPD_0317	chain length determinant protein/polysaccharide export protein, MPA1 family protein		0.0121869	2.22e-16	M	Cell wall/membrane/envelope biogenesis
SPD_0318_3	SPD_0318	tyrosine-protein kinase Cps2D cytosolic ATPase		0.00988614	6.74e-13	D	Cell cycle control, cell division, chromosome partitioning
SPD_0321_3	SPD_0321	glycosyl transferase, group 2 family protein		0.00821074	1.15e-13	M	Cell wall/membrane/envelope biogenesis
SPD_0322_3	SPD_0322	glycosyl transferase, group 1 family protein		0.0138116	0	M	Cell wall/membrane/envelope biogenesis
SP0409	SPD_0373	hypothetical protein SPD_0373		0.126915	2.09e-14	S	Function unknown
SP0441	SPD_0401	50S ribosomal protein L28		0.319136	1.8e-05	J	Translation, ribosomal structure and biogenesis
SP0515	SPD_0458	heat-inducible transcription repressor		4.14298	4.57e-08	K	Transcription
SP0516	SPD_0459	heat shock protein GrpE		3.47964	6.34e-08	O	Posttranslational modification, protein turnover, chaperones
SP0517	SPD_0460	molecular chaperone DnaK		5.00772	2.7e-13	O	Posttranslational modification, protein turnover, chaperones
SPD_0486_3	SPD_0486	hypothetical protein SPD_0486		0.171762	2.76e-08	X	No prediction
SP0577	SPD_0502	PTS system, beta-glucosides-specific IIABC components	Beta-glucosides (1-O-Methyl-b-glucoside)	16.2147	6.66e-16	G	Carbohydrate transport and metabolism
SP0578	SPD_0503	6-phospho-beta-glucosidase		17.7742	3.33e-16	G	Carbohydrate transport and metabolism
SP0603	SPD_0524	DNA-binding response regulator VncR		4.70611	9.11e-13	T	Signal transduction mechanisms
SP0604	SPD_0525	sensor histidine kinase VncS		4.97177	1.95e-12	T	Signal transduction mechanisms
SP0620	SPD_0540	amino acid ABC transporter, amino acid-binding protein, putative		0.326397	9.44e-11	E	Amino acid transport and metabolism
SP0645	SPD_0559	PTS system IIA component, putative	Galactose, Lactose, Galactitol	6.00008	2.05e-13	G	Carbohydrate transport and metabolism
SP0647	SPD_0561	PTS system, IIC component, putative	Galactose, Lactose, Galactitol	4.91139	9.88e-13	G	Carbohydrate transport and metabolism
SP0648	SPD_0562	beta-galactosidase precursor, putative		5.35018	2.15e-13	G	Carbohydrate transport and metabolism
SP0704	SPD_0611	hypothetical protein SPD_0611		7.24298	2.86e-13	X	No prediction
SP0705	SPD_0612	hypothetical protein SPD_0612		5.50618	3.23e-11	X	No prediction
SP0706	SPD_0613	hypothetical protein SPD_0613		4.72971	3.14e-12	X	No prediction
SP0707	SPD_0614	ABC transporter, ATP-binding protein		4.72987	1.01e-12	V	Defense mechanisms
SP0758	SPD_0661	PTS system, IIABC components	Maltose, Maltotriose, Maltodextrin, Glycogen	7.23165	1.25e-13	G	Carbohydrate transport and metabolism
SP0782	SPD_0683	hypothetical protein SPD_0683		4.19967	1.95e-12	S	Function unknown
SP0861	SPD_0754	hypothetical protein SPD_0754		0.221046	1.39e-07	X	No prediction
SP0955	SPD_0844	competence protein CelB		3.01708	3.27e-09	R	General function prediction only
SP1012	SPD_0898	hypothetical protein SPD_0898		0.18272	9.7e-10	S	Function unknown
SP1043	SPD_0924	hypothetical protein SPD_0924		5.32596	1.78e-11	X	No prediction
SP1044	SPD_0925	hydrolase, putative		5.95318	4.71e-12	O	Posttranslational modification, protein turnover, chaperones
SP1166	SPD_1029	MATE efflux family protein		4.33693	1.04e-10	V	Defense mechanisms
SP1167	SPD_1030	dihydroorotase, pyrC		5.15132	1.52e-13	F	Nucleotide transport and metabolism
SP1168	SPD_1031	Mutator mutT protein (7,8-dihydro-8-oxoguanine-triphosphatase) (8-oxo-dGTPase)		4.8123	5.49e-12	F	Nucleotide transport and metabolism
SP1169	SPD_1032	uracil-DNA glycosylase		4.63487	7e-12	L	Replication, recombination and repair
SP1170	SPD_1033	hypothetical protein SPD_1033		8.43252	1.24e-11	X	No prediction
SP1171	SPD_1034	hydrolase, haloacid dehalogenase-like family protein		7.50998	2.86e-14	R	General function prediction only
SP1184	SPD_1046	6-phospho-beta-galactosidase		3.51033	5.76e-11	G	Carbohydrate transport and metabolism
SP1185	SPD_1047	PTS system, lactose-specific IIBC components	Lactose, Tagatose, Lactulose	5.13814	1.09e-10	G	Carbohydrate transport and metabolism
SP1186	SPD_1048	PTS system, lactose-specific IIA component	Lactose, Tagatose, Lactulose	5.35204	5.66e-12	G	Carbohydrate transport and metabolism
SP1187	SPD_1049	transcription antiterminator LacT		10.0082	8.34e-12	K	Transcription
SP1197	SPD_1057	PTS system, IIB component, putative	Galactitol, Galactose, Lactose	6.58963	3.12e-12	G	Carbohydrate transport and metabolism
SP0646	SPD_1057	PTS system, IIB component, putative	Galactitol, Galactose, Lactose	6.67734	4.96e-13	G	Carbohydrate transport and metabolism
SP1249	SPD_1107	guanosine 5'-monophosphate oxidoreductase		0.208989	7.03e-10	F	Nucleotide transport and metabolism
SP1340	SPD_1175	hypothetical protein SPD_1175		3.45827	2.8e-09	X	No prediction
SP1341	SPD_1176	ABC transporter, ATP-binding protein		3.12856	4.8e-09	V	Defense mechanisms
SP1343	SPD_1178	prolyl oligopeptidase family protein		3.10022	2.01e-09	E	Amino acid transport and metabolism
SP1344	SPD_1179	hypothetical protein SPD_1179		3.28591	9.35e-09	R	General function prediction only
SP1382	SPD_1215	cytoplasmic alpha-amylase		11.3074	9.33e-15	G	Carbohydrate transport and metabolism
SP1460	SPD_1289	amino acid ABC transporter, ATP-binding protein		0.31215	2.63e-10	E	Amino acid transport and metabolism
SP1465	SPD_1294	hypothetical protein SPD_1294		0.194177	7.12e-13	X	No prediction
SP1466	SPD_1295	hemolysin		0.204262	5.44e-13	R	General function prediction only
SPD_1299_3	SPD_1299	hypothetical protein SPD_1299		3.81008	6.85e-09	X	No prediction
SP1470	SPD_1300	thiamine biosynthesis protein ApbE, putative		3.38505	1.03e-11	H	Coenzyme transport and metabolism
SP1471	SPD_1301	NADPH-dependent FMN reductase		3.8356	2.3e-11	R	General function prediction only
SP1472	SPD_1302	oxidoreductase, putative		4.16135	1.44e-12	S	Function unknown
SP1704	SPD_1514	ABC transporter, ATP-binding protein		4.02752	2.37e-11	V	Defense mechanisms
SP1705	SPD_1515	hypothetical protein SPD_1515		5.66539	5.85e-11	X	No prediction
SP1706	SPD_1516	hypothetical protein SPD_1516		5.83686	3.15e-11	X	No prediction
SP1714	SPD_1524	transcriptional regulator, GntR family protein		0.265655	4.31e-12	K	Transcription
SP1802	SPD_1588	hypothetical protein SPD_1588		7.9434	9.03e-13	X	No prediction
SP1803	SPD_1589	hypothetical protein SPD_1589		8.44586	9.1e-15	S	Function unknown
SP1804	SPD_1590	general stress protein 24, putative		6.94351	3.9e-12	S	Function unknown
SP1805	SPD_1591	hypothetical protein SPD_1591		9.59728	1.49e-14	X	No prediction
SP2055	SPD_1865	alcohol dehydrogenase, zinc-containing		8.61891	4.73e-13	E	Amino acid transport and metabolism
SP2071	SPD_1898	hypothetical protein SPD_1898		0.124553	6.52e-10	X	No prediction
SP2072	SPD_1899	glutamine amidotransferase, class 1		0.0349141	3.55e-15	R	General function prediction only
SP2105	SPD_1931	hypothetical protein SPD_1931		19.8792	1.55e-15	X	No prediction
SP2106	SPD_1932	maltodextrin phosphorylase		9.72093	5e-15	G	Carbohydrate transport and metabolism
SP2107	SPD_1933	4-alpha-glucanotransferase		10.3402	5.55e-15	G	Carbohydrate transport and metabolism
SP2108	SPD_1934	maltose/maltodextrin ABC transporter, maltose/maltodextrin-binding protein	Oligosaccharides (maltotriose, maltodextrin, glycogen)	11.9101	1.16e-13	G	Carbohydrate transport and metabolism
SP2109	SPD_1935	maltodextrin ABC transporter, permease protein	Oligosaccharides (maltotriose, maltodextrin, glycogen)	4.09914	5.22e-10	G	Carbohydrate transport and metabolism
SP2125	SPD_1954	hypothetical protein SPD_1954		0.247103	8.72e-08	R	General function prediction only
SP2127	SPD_1957	transketolase, C-terminal subunit		3.58135	3.12e-11	G	Carbohydrate transport and metabolism
SP2128	SPD_1958	transketolase N-terminal subunit		4.43902	8.34e-10	G	Carbohydrate transport and metabolism
SP2129	SPD_1959	ascorbate-specific PTS system enzyme IIC	Pentoses	3.67008	1.3e-09	S	Function unknown
SP2146	SPD_1974	hypothetical protein SPD_1974		9.76586	2.64e-14	G	Carbohydrate transport and metabolism
SP2159	SPD_1987	fucolectin-related protein		3.01395	1.28e-06	X	No prediction
SP2160	SPD_1988	hypothetical protein SPD_1988		3.07034	5.1e-07	X	No prediction
SP2161	SPD_1989	PTS system, IID component	Fucose, L-arabinose	4.10646	5.7e-10	G	Carbohydrate transport and metabolism
SP2162	SPD_1990	PTS system, IIC component	Fucose, L-arabinose	4.15022	1.26e-08	G	Carbohydrate transport and metabolism
SP2163	SPD_1991	PTS system, IIB component	Fucose, L-arabinose	4.52603	1.16e-10	G	Carbohydrate transport and metabolism
SP2164	SPD_1992	PTS system, IIA component	Fucose, L-arabinose	3.96815	3.21e-07	G	Carbohydrate transport and metabolism
SP2165	SPD_1993	RbsD/FucU transport protein family protein		3.19624	2.22e-07	G	Carbohydrate transport and metabolism
SP2166	SPD_1994	L-fuculose phosphate aldolase		4.29546	1.98e-09	G	Carbohydrate transport and metabolism
SP2167	SPD_1995	L-fuculose kinase FucK, putative		4.75368	4.08e-09	G	Carbohydrate transport and metabolism
SP2168	SPD_1996	fucose operon repressor, putative		3.70996	1.87e-11	K	Transcription
SPD_2001_3	SPD_2001	hypothetical protein SPD_2001		0.103691	3.93e-07	X	No prediction
SP2206	SPD_2033	ribosomal subunit interface protein		3.25286	2.51e-11	J	Translation, ribosomal structure and biogenesis
SPD_2038_3	SPD_2038	hypothetical protein SPD_2038		0.123489	1.73e-12	X	No prediction
