# Supplementary material for: Interplay Between Capsule Expression and Uracil Metabolism in Streptococcus pneumoniae D39
Source: Front Microbiol. 2018 Mar 6;9:321. doi: 10.3389/fmicb.2018.00321 (PMC5863508; doi:10.3389/fmicb.2018.00321)
Supplement: Supplementary file 4 [file Table4.XLSX]

## Sheet: Table S4
Table S4. Overview of all significantly up- or downregulated genes as determined by the DNA microarray analysis of D39PcpsT→C compared to D39. Both strains were grown in 1% (wt/vol) Glc-CDM containing uracil (see Materials and Methods for details). Genes were considered differentially expressed when the fold change was ≥3, ≤-3 with a Bayesian p-value ≤0.0001
Locus tag in spot description DNA microarrays	D39 locus tag	D39 annotation	Ratio D39PcpsT→C/D39	Bayes.p	Potential carbohydrate substrates of uptake systems as in Bidossi et al., 2012	COG category	COG description
SP0303	SPD_0277	6-phospho-beta-glucosidase	9.8756	4.88e-15		G	Carbohydrate transport and metabolism
SP0305	SPD_0279	cellobiose phosphotransferase system IIB component	6.23916	2.36e-13	Beta-glucosides (cellobiose, gentibiose, arbutin, amygdalin, aesculin)	G	Carbohydrate transport and metabolism
SP0306	SPD_0280	transcriptional regulator, putative	6.58452	1.53e-14		K	Transcription
SP0308	SPD_0281	cellobiose phosphotransferase system IIA component	5.4139	7.28e-13	Beta-glucosides (cellobiose, gentibiose, arbutin, amygdalin, aesculin)	G	Carbohydrate transport and metabolism
SP0309	SPD_0282	hypothetical protein SPD_0282	5.4859	9.77e-14		X	No prediction
SP0310	SPD_0283	cellobiose phosphotransferase system IIC component	5.40731	1.13e-13	Beta-glucosides (cellobiose, gentibiose, arbutin, amygdalin, aesculin)	G	Carbohydrate transport and metabolism
SP0346	SPD_0315	integral membrane regulatory protein Cps2A	0.038987	4.44e-16		K	Transcription
SP0347	SPD_0316	tyrosine-protein phosphatase CpsB	0.0387441	2.53e-14		G	Carbohydrate transport and metabolism
SP0348	SPD_0317	chain length determinant protein/polysaccharide export protein, MPA1 family protein	0.0477053	1.55e-15		M	Cell wall/membrane/envelope biogenesis
SP0349	SPD_0318	tyrosine-protein kinase Cps2D cytosolic ATPase	0.0352508	3.38e-13		D	Cell cycle control, cell division, chromosome partitioning
SPD_0321_3	SPD_0321	glycosyl transferase, group 2 family protein	0.0284994	2e-15		M	Cell wall/membrane/envelope biogenesis
SPD_0322_3	SPD_0322	glycosyl transferase, group 1 family protein	0.044394	4.7e-12		M	Cell wall/membrane/envelope biogenesis
SPD_0486_3	SPD_0486	hypothetical protein SPD_0486	0.299516	1.49e-05		X	No prediction
SP1704	SPD_1514	ABC transporter, ATP-binding protein	0.259938	8.4e-11		V	Defense mechanisms
SP1705	SPD_1515	hypothetical protein SPD_1515	0.244925	1.2e-11		X	No prediction
SP1706	SPD_1516	hypothetical protein SPD_1516	0.241708	2.28e-13		X	No prediction
SPD_2001_3	SPD_2001	hypothetical protein SPD_2001	0.178251	1.21e-10		X	No prediction
SPD_2038_3	SPD_2038	hypothetical protein SPD_2038	0.138217	6.39e-14		X	No prediction
