# Supplementary material for: Interplay Between Capsule Expression and Uracil Metabolism in Streptococcus pneumoniae D39
Source: Front Microbiol. 2018 Mar 6;9:321. doi: 10.3389/fmicb.2018.00321 (PMC5863508; doi:10.3389/fmicb.2018.00321)
Supplement: Supplementary file 5 [file Table5.XLSX]

## Sheet: Table S5
Table S5. Overview of all significantly up- or downregulated genes as determined by the DNA microarray analysis of D39SM compared to D39. Both strains were grown in 1% (wt/vol) Glc-CDM without uracil (see Materials and Methods for details). Genes were considered differentially expressed when the fold change was ≥3, ≤-3 with a Bayesian p-value ≤0.0001
Locus tag in spot description DNA microarrays	D39 locus tag	D39 annotation	Potential carbohydrate substrates of uptake systems by homology with known transporters	Ratio D39SM/D39	Bayes.p	COG category	COG description
SP0060	SPD_0065	Beta-galactosidase 3		10.3204	1.04e-12	G	Carbohydrate transport and metabolism
SP0061	SPD_0066	PTS system, IIB component	Galactose	7.16866	1.54e-12	G	Carbohydrate transport and metabolism
SP0062	SPD_0067	PTS system, IIC component	Galactose	8.73444	1.15e-13	G	Carbohydrate transport and metabolism
SP0063	SPD_0068	PTS system, IID component	Galactose	6.5416	3.11e-15	G	Carbohydrate transport and metabolism
SP0064	SPD_0069	PTS system, IIA component	Galactose	4.81713	1.89e-14	G	Carbohydrate transport and metabolism
SP0066	SPD_0071	aldose 1-epimerase		13.3835	1.11e-16	G	Carbohydrate transport and metabolism
SP0103	SPD_0099	capsular polysaccharide biosynthesis protein		4.06505	6.39e-14	M	Cell wall/membrane/envelope biogenesis
SP0115	SPD_0116	hypothetical protein SPD_0116		0.0390261	0	X	No prediction
SP0117	SPD_0126	pneumococcal surface protein A		5.89075	4.17e-14	R	General function prediction only
SP0149	SPD_0151	lipoprotein		0.285369	3.24e-11	P	Inorganic ion transport and metabolism
SP0287	SPD_0267	xanthine/uracil permease family protein		0.140183	1.42e-14	R	General function prediction only
SP0288	SPD_0268	hypothetical protein SPD_0268		0.295184	5.2e-11	R	General function prediction only
SP0342	SPD_0311	glucan 1,6-alpha-glucosidase		3.59963	1.56e-11	G	Carbohydrate transport and metabolism
SP0346	SPD_0315	integral membrane regulatory protein Cps2A		0.0250588	2.22e-16	K	Transcription
SP0347	SPD_0316	tyrosine-protein phosphatase CpsB		0.0110588	0	G	Carbohydrate transport and metabolism
SP0348	SPD_0317	chain length determinant protein/polysaccharide export protein, MPA1 family protein		0.0153911	0	M	Cell wall/membrane/envelope biogenesis
SPD_0318_3	SPD_0318	tyrosine-protein kinase Cps2D cytosolic ATPase		0.00529303	0	D	Cell cycle control, cell division, chromosome partitioning
SPD_0321_3	SPD_0321	glycosyl transferase, group 2 family protein		0.00709123	0	M	Cell wall/membrane/envelope biogenesis
SPD_0322_3	SPD_0322	glycosyl transferase, group 1 family protein		0.0100498	0	M	Cell wall/membrane/envelope biogenesis
SP0409	SPD_0373	hypothetical protein SPD_0373		0.136135	3.1e-12	S	Function unknown
SP0441	SPD_0401	50S ribosomal protein L28		0.310167	2.01e-07	J	Translation, ribosomal structure and biogenesis
SPD_0486_3	SPD_0486	hypothetical protein SPD_0486		0.144001	1.02e-06	X	No prediction
SP0577	SPD_0502	PTS system, beta-glucosides-specific IIABC components	Beta-glucosides (1-O-Methyl-b-glucoside)	17.5708	8.44e-15	G	Carbohydrate transport and metabolism
SP0578	SPD_0503	6-phospho-beta-glucosidase		22.8528	1.33e-15	G	Carbohydrate transport and metabolism
SP0586	SPD_0511	5,10-methylenetetrahydrofolate reductase		0.239483	2.27e-12	E	Amino acid transport and metabolism
SP0603	SPD_0524	DNA-binding response regulator VncR		5.30757	7.77e-15	T	Signal transduction mechanisms
SP0604	SPD_0525	sensor histidine kinase VncS		4.54842	2.12e-14	T	Signal transduction mechanisms
SP0626	SPD_0546	branched-chain amino acid transport system II carrier protein		3.45317	5.52e-11	E	Amino acid transport and metabolism
SP0645	SPD_0559	PTS system IIA component, putative	Galactose, Lactose, Galactitol	4.2318	1.72e-12	G	Carbohydrate transport and metabolism
SP0647	SPD_0561	PTS system, IIC component, putative	Galactose, Lactose, Galactitol	4.23302	8.9e-14	G	Carbohydrate transport and metabolism
SP0648	SPD_0562	beta-galactosidase precursor, putative		4.64633	4.44e-14	G	Carbohydrate transport and metabolism
SP0704	SPD_0611	hypothetical protein SPD_0611		6.02908	6.42e-12	X	No prediction
SP0705	SPD_0612	hypothetical protein SPD_0612		6.64464	1.8e-14	X	No prediction
SP0706	SPD_0613	hypothetical protein SPD_0613		5.77823	1.35e-14	X	No prediction
SP0707	SPD_0614	ABC transporter, ATP-binding protein		5.50634	1.11e-14	V	Defense mechanisms
SP0758	SPD_0661	PTS system, IIABC components	Maltose, Maltotriose, Maltodextrin, Glycogen	3.77502	4.36e-13	G	Carbohydrate transport and metabolism
SP0782	SPD_0683	hypothetical protein SPD_0683		3.77389	1.46e-13	S	Function unknown
SP1012	SPD_0898	hypothetical protein SPD_0898		0.223265	3.29e-14	S	Function unknown
SP1043	SPD_0924	hypothetical protein SPD_0924		4.95802	2.64e-12	X	No prediction
SP1044	SPD_0925	hydrolase, putative		5.32072	1.9e-13	O	Posttranslational modification, protein turnover, chaperones
SP1166	SPD_1029	MATE efflux family protein		4.07748	1.51e-12	V	Defense mechanisms
SP1167	SPD_1030	dihydroorotase		4.12349	1.3e-13	F	Nucleotide transport and metabolism
SP1168	SPD_1031	Mutator mutT protein (7,8-dihydro-8-oxoguanine-triphosphatase) (8-oxo-dGTPase)		4.04739	5.15e-14	F	Nucleotide transport and metabolism
SP1169	SPD_1032	uracil-DNA glycosylase		4.38088	6.42e-14	L	Replication, recombination and repair
SP1170	SPD_1033	hypothetical protein SPD_1033		7.73726	7.77e-16	X	No prediction
SP1185	SPD_1047	PTS system, lactose-specific IIBC components	Lactose, Tagatose, Lactulose	5.28487	8.97e-13	G	Carbohydrate transport and metabolism
SP1186	SPD_1048	PTS system, lactose-specific IIA component	Lactose, Tagatose, Lactulose	4.30376	6.11e-11	G	Carbohydrate transport and metabolism
SP1187	SPD_1049	transcription antiterminator LacT		7.75304	1.82e-14	K	Transcription
SP1197	SPD_1057	PTS system, IIB component, putative	Galactitol, Galactose, Lactose	3.99996	2.04e-12	G	Carbohydrate transport and metabolism
SP0646	SPD_1057	PTS system, IIB component, putative	Galactitol, Galactose, Lactose	4.84586	6.75e-14	G	Carbohydrate transport and metabolism
SP1382	SPD_1215	cytoplasmic alpha-amylase		10.1609	2.22e-16	G	Carbohydrate transport and metabolism
SP1465	SPD_1294	hypothetical protein SPD_1294		0.225137	6.69e-11	X	No prediction
SP1466	SPD_1295	hemolysin		0.181092	3.65e-12	R	General function prediction only
SPD_1299_3	SPD_1299	hypothetical protein SPD_1299		4.79314	3.88e-12	X	No prediction
SP1472	SPD_1302	oxidoreductase, putative		3.4656	5.52e-12	S	Function unknown
SP1578	SPD_1408	hypothetical protein SPD_1408		3.7833	4.22e-13	H	Coenzyme transport and metabolism
SP1704	SPD_1514	ABC transporter, ATP-binding protein		6.35244	2.4e-11	V	Defense mechanisms
SP1705	SPD_1515	hypothetical protein SPD_1515		8.43804	1.95e-11	X	No prediction
SP1706	SPD_1516	hypothetical protein SPD_1516		8.91972	1.32e-09	X	No prediction
SP1714	SPD_1524	transcriptional regulator, GntR family protein		0.320079	1.29e-12	K	Transcription
SP1715	SPD_1525	ABC transporter, ATP-binding protein		0.328141	1.58e-11	V	Defense mechanisms
SP1800	SPD_1587	transcriptional activator, putative		3.09742	6e-11	K	Transcription
SP1802	SPD_1588	hypothetical protein SPD_1588		10.3292	1.85e-10	X	No prediction
SP1803	SPD_1589	hypothetical protein SPD_1589		14.3275	1.11e-15	S	Function unknown
SP1804	SPD_1590	general stress protein 24, putative		9.39795	6.45e-12	S	Function unknown
SP1805	SPD_1591	hypothetical protein SPD_1591		15.306	1.11e-16	X	No prediction
SP2055	SPD_1865	alcohol dehydrogenase, zinc-containing		5.57248	4e-15	E	Amino acid transport and metabolism
SP2071	SPD_1898	hypothetical protein SPD_1898		0.228476	1.77e-11	X	No prediction
SP2072	SPD_1899	glutamine amidotransferase, class 1		0.0539712	2.22e-15	R	General function prediction only
SP2104	SPD_1930	hypothetical protein SPD_1930		3.58683	1.36e-07	X	No prediction
SP2105	SPD_1931	hypothetical protein SPD_1931		11.7642	1.11e-16	X	No prediction
SP2106	SPD_1932	maltodextrin phosphorylase		7.90976	1.11e-15	G	Carbohydrate transport and metabolism
SP2107	SPD_1933	4-alpha-glucanotransferase		6.54282	4.44e-16	G	Carbohydrate transport and metabolism
SP2108	SPD_1934	maltose/maltodextrin ABC transporter, maltose/maltodextrin-binding protein	Oligosaccharides (maltotriose, maltodextrin, glycogen)	4.65087	6.66e-14	G	Carbohydrate transport and metabolism
SP2109	SPD_1935	maltodextrin ABC transporter, permease protein	Oligosaccharides (maltotriose, maltodextrin, glycogen)	3.08744	5.86e-11	G	Carbohydrate transport and metabolism
SP2125	SPD_1954	hypothetical protein SPD_1954		0.227634	5.82e-11	R	General function prediction only
SP2127	SPD_1957	transketolase, C-terminal subunit		3.73609	2.11e-12	G	Carbohydrate transport and metabolism
SP2128	SPD_1958	transketolase N-terminal subunit		4.7223	3.44e-13	G	Carbohydrate transport and metabolism
SP2129	SPD_1959	ascorbate-specific PTS system enzyme IIC	Pentoses	4.00414	2.55e-11	S	Function unknown
SP2130	SPD_1960	PTS system, IIB component, putative	Pentoses	3.33987	7.92e-11	G	Carbohydrate transport and metabolism
SP2131	SPD_1961	transcriptional regulator, BglG family protein		3.11242	5.41e-11	K	Transcription
SP2146	SPD_1974	hypothetical protein SPD_1974		6.5967	1.67e-15	G	Carbohydrate transport and metabolism
SP2161	SPD_1989	PTS system, IID component	Fucose, L-arabinose	3.14112	1.76e-11	G	Carbohydrate transport and metabolism
SP2162	SPD_1990	PTS system, IIC component	Fucose, L-arabinose	3.2618	2.21e-10	G	Carbohydrate transport and metabolism
SP2163	SPD_1991	PTS system, IIB component	Fucose, L-arabinose	3.37658	7.77e-11	G	Carbohydrate transport and metabolism
SPD_2001_3	SPD_2001	hypothetical protein SPD_2001		0.0565666	2.7e-10	X	No prediction
SPD_2038_3	SPD_2038	hypothetical protein SPD_2038		0.098367	4.44e-16	X	No prediction
