# Supplementary material for: Interplay Between Capsule Expression and Uracil Metabolism in Streptococcus pneumoniae D39
Source: Front Microbiol. 2018 Mar 6;9:321. doi: 10.3389/fmicb.2018.00321 (PMC5863508; doi:10.3389/fmicb.2018.00321)
Supplement: Supplementary file 6 [file Table6.XLSX]

## Sheet: Table S6
Table S6. Overview of all significantly up- or downregulated genes as determined by the in silico DNA microarray analysis of the signals of D39 without uracil compared to D39 with uracil. Genes were considered differentially expressed when the fold change was >3, <-3 with a Bayesian p-value <0.0001.
Locus tag in spot description DNA microarrays	D39 locus tag	D39 annotation	Ratio D39 (-U)/D39 (+U)	Bayes.p	COG category	COG description
SP0701	SPD_0608	orotidine 5'-phosphate decarboxylase	5.05309	4.16e-10	F	Nucleotide transport and metabolism
SP0702	SPD_0609	orotate phosphoribosyltransferase	4.34924	3.53e-09	F	Nucleotide transport and metabolism
SP0963	SPD_0851	dihydroorotate dehydrogenase electron transfer subunit	5.10387	2.81e-10	H	Coenzyme transport and metabolism
SP0964	SPD_0852	dihydroorotate dehydrogenase 1B	5.58453	1.59e-10	F	Nucleotide transport and metabolism
SP0965	SPD_0853	endo-beta-N-acetylglucosaminidase precursor, putative	3.59664	9.2e-09	R	General function prediction only
SP1278	SPD_1134	pyrimidine regulatory protein PyrR	3.42123	4.06e-09	F	Nucleotide transport and metabolism
SP1857	SPD_1638	cation efflux system protein	3.59664	1.33e-06	P	Inorganic ion transport and metabolism
