# Supplementary material for: Interplay Between Capsule Expression and Uracil Metabolism in Streptococcus pneumoniae D39
Source: Front Microbiol. 2018 Mar 6;9:321. doi: 10.3389/fmicb.2018.00321 (PMC5863508; doi:10.3389/fmicb.2018.00321)
Supplement: Supplementary file 7 [file Table7.XLSX]

## Sheet: Table S7
Table S7. Overview of all significantly up- or downregulated genes as determined by the DNA microarray analysis of D39PcpsT→C compared to D39. Both strains were grown in 1% (wt/vol) Glc-CDM without uracil (see Materials and Methods for details). Genes were considered differentially expressed when the fold change was ≥3, ≤-3 with a Bayesian p-value ≤0.0001
Locus tag in spot description DNA microarrays	D39 locus tag	D39 annotation	Ratio D39PcpsT→C/D39	Bayes.p	Potential carbohydrate substrates of uptake systems as in Bidossi et al., 2012	COG category	COG description
SP0112	SPD_0109	amino acid ABC transporter, periplasmic amino acid-binding protein, putative	4.41	9.93e-13		E	Amino acid transport and metabolism
SP0303	SPD_0277	6-phospho-beta-glucosidase	16.56	8.88e-16		G	Carbohydrate transport and metabolism
SP0305	SPD_0279	cellobiose phosphotransferase system IIB component	12.08	1.29e-14	Beta-glucosides (cellobiose, gentibiose, arbutin, amygdalin, aesculin)	G	Carbohydrate transport and metabolism
SP0306	SPD_0280	transcriptional regulator, putative	10.47	1.5e-12		K	Transcription
SP0308	SPD_0281	cellobiose phosphotransferase system IIA component	7.45	1.49e-10	Beta-glucosides (cellobiose, gentibiose, arbutin, amygdalin, aesculin)	G	Carbohydrate transport and metabolism
SP0309	SPD_0282	hypothetical protein SPD_0282	6.09	1.39e-13		X	No prediction
SP0310	SPD_0283	cellobiose phosphotransferase system IIC component	3.87	6.56e-12	Beta-glucosides (cellobiose, gentibiose, arbutin, amygdalin, aesculin)	G	Carbohydrate transport and metabolism
SP0346	SPD_0315	integral membrane regulatory protein Cps2A	0.04	9.99e-16		K	Transcription
SP0347	SPD_0316	tyrosine-protein phosphatase CpsB	0.04	8.88e-16		G	Carbohydrate transport and metabolism
SP0348	SPD_0317	chain length determinant protein/polysaccharide export protein, MPA1 family protein	0.05	1.49e-12		M	Cell wall/membrane/envelope biogenesis
SPD_0318_3	SPD_0318	tyrosine-protein kinase Cps2D cytosolic ATPase	0.04	5.55e-16		D	Cell cycle control, cell division, chromosome partitioning
SPD_0321_3	SPD_0321	glycosyl transferase, group 2 family protein	0.02	0		M	Cell wall/membrane/envelope biogenesis
SPD_0322_3	SPD_0322	glycosyl transferase, group 1 family protein	0.04	6.66e-16		M	Cell wall/membrane/envelope biogenesis
SPD_0486_3	SPD_0486	hypothetical protein SPD_0486	0.21	1.53e-07		X	No prediction
SPD_2001_3	SPD_2001	hypothetical protein SPD_2001	0.29	2.79e-07		X	No prediction
SPD_2038_3	SPD_2038	hypothetical protein SPD_2038	0.13	3.32e-14		X	No prediction
